# Supplementary material for: Assisting an Australian Aboriginal and Torres Strait Islander person with gambling problems: a Delphi study
Source: BMC Psychol. 2017 Aug 2;5:27. doi: 10.1186/s40359-017-0196-x (PMC5541654; doi:10.1186/s40359-017-0196-x)
Supplement: Supplementary file 2 — Rated Items: Endorsement or rejection percentages of each item (XLSX 54 kb) [file 40359_2017_196_MOESM2_ESM.xlsx]

## Sheet: Endorsed
Item	New in Round 2	Round Endorsed	Round 1: % endorsement rating	Round 2: % endorsement rating	Round 3: % endorsement rating
Section 1: Cultural considerations when assisting an Aboriginal person with gambling problems
The first aider should know that Aboriginal people understand mental health within a broad context of health and wellbeing, which includes concepts of social, spiritual and emotional functioning.		Round 1	92.3077
The first aider should be aware that cultural identity and connection to country is a crucial element of everyday life for Aboriginal people.		Round 1	100
The first aider should be aware that an Aboriginal person’s sense of cultural distinctiveness is linked with their spiritual, emotional and social health and well-being.		Round 1	92.3077
Although these guidelines are being produced for use nationally, it is recognised that Aboriginal culture is not homogenous and first aiders will need to be aware of the cultural considerations specific to the community in which they are assisting. Therefore the first aider should:
>Learn about the way the individual Aboriginal person views gambling.		Round 1	92
The first aider should know how the expectation of 'providing for family' may impact on gambling problems, e.g. other family members may provide for the person if they lose their money for rent or food.	*	Round 3			100
The first aider should be aware that gambling problems are very sensitive and stigmatised in Aboriginal communities, particularly if the first aider is not Aboriginal.	*	Round 2		90.9091
Section 2: Warning Signs - Behavioural
>The person frequently thinks and talks about gambling.		Round 1	92.3077
>The person gambles rather than doing things they previously enjoyed.		Round 1	100
>The person expresses a strong desire or craving to gamble.		Round 1	100
>The person gambles almost every day.		Round 2		95.4545
>The person gambles every day of the week.		Round 1	92.3077
>The person predominantly gambles on payday.	*	Round 2		90.9091
>The person is restless when they are not gambling.		Round 1	96.1538
>The person expresses guilt about their gambling.		Round 1	96.1538
>The person rationalises their gambling by stating they need to pay bills, meet financial obligations, etc.	*	Round 2		100
>The person becomes defensive or angry when asked about their gambling.		Round 2		95.4545
>The person blames others for their gambling or its consequences.		Round 1	92.3077
>The person's family finds evidence of regular gambling, e.g. gambling receipts, Internet browser history, bank statements.		Round 2		95.4545
>The person neglects the basic care of their children.		Round 1	92.3077
>The person breaks promises to their children about buying them things or spending time with them due to gambling.		Round 1	96.1538
>The person causes arguments so they can leave home and gamble.		Round 1	100
>The person lies to cover up gambling.		Round 1	96.1538
>The person increases the number or range of venues they gamble in.		Round 1	92.3077
>The person increases the time they spend gambling.		Round 1	92.3077
>Over time, the person increases the types of gambling they play, e.g. horses, pokies, keno, etc.	*	Round 2		90.9091
>The person expresses thoughts about gambling that are not realistic, e.g. "It must be my turn for a large win."		Round 2		90.9091
>The person continues to gamble despite promising to stop.		Round 1	92.3077
>The person has tried unsuccessfully to control, cut back or stop gambling.		Round 1	96.1538
>The person has a pattern of gambling for longer than intended.		Round 1	92.3077
>The person lies to fund gambling.		Round 1	96.1538
>The person commits illegal acts to fund gambling, e.g. embezzlement, fraud.		Round 1	92.3077
>The person steals from family or friends to fund gambling.		Round 1	96.1538
>The person has legal problems related to gambling.		Round 1	96.1538
>Before gambling, the person expresses a fear that they may miss an opportunity to win, e.g. "If I don't gamble today my lucky numbers will come up and I will miss out."		Round 1	92.3077
>After winning, the person expresses relief.		Round 2		95.4545
>The person celebrates their wins by gambling more.		Round 1	96.1538
>After losing, the person expresses worry over where they will get money to cover living expenses.		Round 1	92.3077
>After losing, the person expresses anger towards themselves.		Round 1	92.3077
>After losing, the person expresses anger towards family or friends.		Round 1	100
>After losing, the person expresses hopelessness.		Round 1	96.1538
>After losing, the person engages in risky behaviour.		Round 1	96.1538
>After losing, the person uses alcohol to forget about gambling problems.		Round 2		90.9091
>After losing, the person expresses fear of others finding out.		Round 2		95.4545
>The person has a pattern of returning to gambling in order to recover losses.		Round 1	96.1538
>The person offers themselves sexually to other in exchange for money for gambling or to pay gambling debts.	*	Round 2		95.4545
Section 2: Warning Signs - While Gambling
>The person gambles for three or more hours without a break of at least 15 minutes.		Round 2		95.4545
>The person gambles for five or more hours without a break of at least 15 minutes.		Round 2		95.4545
>The person focuses so intensely on gambling that they don't react to what is going on around them.		Round 2		90.9091
>While gambling, the person avoids contact with others or communicates very little with anyone else.		Round 2		90.9091
>The person has a significant change in their gambling expenditure pattern, e.g. sudden increases in size of bets.		Round 1	96.1538
>The person leaves the venue to find money so that they can continue gambling.		Round 1	92.3077
>The person stops gambling only when the venue is closing.		Round 2		95.4545
>The person regularly starts gambling as soon as the venue is open.		Round 2		90.9091
>The person has friends or relatives call or arrive at the venue asking if they are still there.		Round 2		95.4545
>The person borrows money from others while at the venue.		Round 2		90.9091
>The person looks very sad or depressed after gambling.		Round 2		90.9091
>The person becomes angry if someone takes their favourite gaming machine or spot in the venue.		Round 2		95.4545
>The person gambles on 2 or more gaming machines at once (where this is allowed).		Round 2		90.9091
Section 2: Warning Signs - While at Work
>The person gambles during work time.		Round 1	96.1538
>The person's ability to work or study has been negatively affected as a result of gambling.		Round 1	100
Section 2: Warning Signs - Financial
>The person cannot explain missing amounts of money from the house or bank accounts.		Round 1	96.1538
>The person's family has to hide money from the person in order to cover living expenses.		Round 2		90.9091
>The person or their family has experienced financial hardship as a result of gambling.		Round 1	100
>The person has a pattern of unexplained loss of money.		Round 1	92.3077
>The person borrows money to gamble or to pay gambling debts.		Round 1	100
>The person has a pattern of spending all available funds in an episode of gambling.		Round 1	96.1538
>Over time, the person increases the amount of money spent on gambling.		Round 1	96.1538
>The person believes that gambling will solve their financial difficulties or bring material wealth.		Round 1	92.3077
>The person does not want to spend money on anything but gambling.		Round 1	96.1538
>The person frequently asks for money to gamble or to pay gambling debt.	*	Round 2		100
>The person has a history of reporting that their money has been stolen or lost.		Round 2		90.9091
Section 2: Warning Signs - Mental and Physical Health
>The person does not look after their health as a result of their gambling, e.g. does not take medication or eat a healthy diet.		Round 1	96.1538
>The person has experienced negative emotions as a result of gambling, e.g. sadness, anxiety, stress, anger.		Round 1	96.1538
>The person’s family has experienced negative emotions as a result of gambling, e.g. sadness, anxiety, stress, anger.		Round 1	92.3077
>The person's mental health has been negatively affected as a result of gambling.		Round 1	96.1538
>The mental health of the person's family has been negatively affected as a result of gambling.		Round 1	96.1538
>The person experiences remorse or feels depressed after gambling.		Round 1	92.3077
>The person's self-esteem is tied to their gambling wins and losses.		Round 2		100
>The person gambles to escape problems.		Round 1	96.1538
>The person's physical health has been negatively affected as a result of gambling.		Round 1	96.1538
>The physical health of the person's family has been negatively affected as a result of gambling.		Round 2		100
Section 2: Warning Signs - Social and Cultural
>The person's relationships have been negatively affected as a result of gambling.		Round 1	100
>The person's or their family's social life has been negatively affected as a result of gambling.		Round 1	100
>The person's partner is threatening to leave or break up the family due to the gambling.		Round 1	100
>The person is criticised by others for their gambling.		Round 2		100
>The person's reputation has suffered due to gambling.		Round 1	96.1538
>The person disappears from social events where gambling is also available, in order to gamble.		Round 1	96.1538
>The person is unable to be emotionally present or involved in social situations because they are pre-occupied with gambling.		Round 1	96.1538
>The person isolates themselves because of gambling.		Round 1	100
>The person exploits others to pay for their gambling.		Round 2		95.4545
>The person does not meet their cultural obligations due to their gambling, e.g. Elders and role models neglecting to pass down traditional knowledge, lack of loyalty and respect to their culture.		Round 1	100
Section 3: Awareness about gambling and gambling problems
Prevalence and risk factors
The first aider should be aware of the risk factors for problem gambling.		Round 1	96.1538
The first aider should be aware of the specific risk factors for problem gambling in Aboriginal people		Round 1	96.1538
Motivations for gambling
The first aider should know about the common motivations for gambling, e.g. to win money, or because it is fun, exciting or social.		Round 1	92.3077
The first aider should know about the common motivations for gambling in people with gambling problems, e.g. chasing losses, escaping negative emotions, building self-esteem.		Round 1	92.3077
The first aider should be aware of the various functions of card games for Aboriginal communities, e.g. to relieve boredom, accumulating large sums of money, redistributing money within the community.		Round 1	96.1538
The first aider should be aware that the Aboriginal person may see gambling as the only way to make up for losses.		Round 2		90.9091
The first aider should know that while the motivations for gambling may be the same for Aboriginal and non-Aboriginal people, the motivation to gamble may be stronger in Aboriginal people due to the specific pressures some Aboriginal people encounter, e.g. need to get out of house due to overcrowding or other pressures at home, social and economic disadvantage, welfare dependence.		Round 1	92.3077
Awareness about gambling problems
The first aider should try to learn more about gambling problems, e.g. ring a gambling help line, talking with others, reading information.	*	Round 3			95.5
The first aider should know that some types of gambling can cause more problems than others (e.g. gaming machines), however any form of gambling can become a problem.		Round 2		100
The first aider should be aware that people with gambling problems are likely to have other mental health problems, e.g. depression, anxiety, alcohol or other drug use problems.		Round 1	96.1538
The first aider should be aware that there is an increased risk of violence in families affected by gambling problems.		Round 2		90.9091
The first aider should be aware that a person with gambling problems may not see them as a problem, even though it may be obvious to those around them.		Round 1	100
The first aider should be aware that a person with gambling problems may not see them as a problem, until they experience a crisis that they cannot solve themselves.		Round 1	92.3077
The first aider should be aware that the Aboriginal person may transition in and out of gambling problems over time.		Round 1	96.1538
The first aider should be aware that the Aboriginal person may go through cycles of awareness and denial that their gambling is a problem.		Round 1	92.3077
The first aider should know that the Aboriginal person’s family member or partner may not be aware or able to admit that the Aboriginal person has gambling problems.		Round 1	100
Section 4: Awareness about treatment and recovery from gambling problems
Awareness about gambling treatment and recovery
The first aider should understand that it is important to assist a person with gambling problems because of the possible significant consequences, e.g. relationship breakdown, criminal sanctions, loss of employment, suicide, poor physical and mental health.		Round 1	96.1538
The first aider should know that gambling problems can be successfully treated.		Round 1	96.1538
The first aider should be aware that recovery from gambling problems is a slow process.		Round 1	92.3077
The first aider should know that support from family and friends can assist the Aboriginal person's recovery.		Round 1	96.1538
The first aider should be aware that the Aboriginal person may have tried and failed repeatedly to control, cut back or stop gambling.		Round 1	92.3077
The first aider should be familiar with the effective treatments available for gambling problems.		Round 1	92.3077
Awareness about treatment resources
The first aider should be aware of available local Aboriginal specific services, e.g. Aboriginal gambling liaison person, Aboriginal gambling services, healing programs.		Round 2		100
The first aider should be aware that the Aboriginal person may need to access various services, including medical services gambling counselling, legal services, mental health services, financial counselling, vocational rehabilitation or social assistance.		Round 1	100
The first aider should be aware of resources to assist the Aboriginal person with their gambling problems.		Round 1	96.1538
The first aider should inform the Aboriginal person about available sources of assistance.		Round 1	100
The first aider should provide information about self-help resources and support groups.		Round 2		95.4545
The first aider should be aware of resources that can assist the Aboriginal person to manage their financial difficulties.		Round 1	100
The first aider should be aware of the specific barriers to help-seeking that Aboriginal people experience, e.g. lack of knowledge about and confidence in gambling help services, lack of culturally appropriate help services.		Round 1	100
The first aider should be aware that the Aboriginal person may not be comfortable using Aboriginal-controlled health or gambling services because of concerns about confidentiality and shame.		Round 2		100
The first aider should be aware that an Aboriginal person may be reluctant to seek help from a non-Aboriginal gambling service.		Round 1	96.1538
The first aider should work together with the Aboriginal person to identify the most appropriate supports for the Aboriginal person.		Round 1	96.1538
The first aider should encourage the Aboriginal person to seek the type of assistance that is most appropriate for them.		Round 1	96.1538
If there are no culturally competent gambling help services available, the first aider should work with the person to identify supportive family and community members who they can talk to about their gambling problems.	*	Round 2		95.4545
If there are no culturally competent gambling help services available, the first aider should work with the person to identify existing services in the community where they can access support, e.g. early childhood centres, women's centres, etc.	*	Round 2		90.9091
Section 5: Communication Skills
Preparing to talk with the person
The first aider should be prepared for the full range of responses they may encounter when talking with the Aboriginal person about their gambling problems, e.g. relief, anger.		Round 1	96.1538
The first aider should choose an appropriate place to talk, e.g. private, away from distractions and interruptions.		Round 1	100
The first aider should plan for how they will approach the Aboriginal person and gently introduce their concerns about the person's gambling.	*	Round 2		95.4545
Talking with the person
The first aider should have a yarn with the person, before talking about their concerns about the person's gambling.	*	Round 2		95.4545
The first aider should try to find some common ground for discussion, then gradually build up towards talking about the person's gambling.	*	Round 2		95.4545
The first aider should be aware that they are not personally responsible for 'fixing' the Aboriginal person's gambling problems.		Round 1	100
When approaching the Aboriginal person to discuss their gambling problems, the first aider should:
>Try to talk about the gambling problems in a calm and rational manner.		Round 1	96.1538
>State some positive things about the Aboriginal person and their relationship with the first aider.		Round 1	92.3077
>Use 'I' statements rather than 'you' statements, e.g. "I feel worried when I don’t know when you are coming home or how much money you will have spent," rather than "You upset me when you are late and have spent all our money."		Round 1	92.3077
>Focus on specific concerns about the Aboriginal person's behaviour and its impact.		Round 1	92
>Focus on the impact of the Aboriginal person's gambling behaviour rather than on the Aboriginal person themselves as the problem.		Round 1	100
>Ask the Aboriginal person for their perspective and allow them to tell their story.		Round 1	96.1538
>Ask the Aboriginal person if they would like to have family or friends present during their conversations.	*	Round 2		90.9091
>As far as possible, let the Aboriginal person set the pace and style of the interaction.	*	Round 2		95.4545
>Reassure the Aboriginal person that they care and want to help.	*	Round 2		95.4545
The first aider should avoid:
>Lecturing the Aboriginal person about their gambling problems.		Round 1	92.3077
>Interrogating the Aboriginal person about their gambling.		Round 1	92.3077
>Trying to control the Aboriginal person by threatening, bribing, crying, or nagging.		Round 1	92.3077
>Arguing with the Aboriginal person.		Round 1	92.3077
>Verbally or physically attacking the Aboriginal person.		Round 1	92.3077
The first aider should be aware that the Aboriginal person may use denial, minimisation, rationalisation or blaming when approached by the first aider about their gambling problems.		Round 1	92.3077
The first aider should be aware that the Aboriginal person may lie about their gambling problems.		Round 2		90.9091
Rather than telling the Aboriginal person what to do, the first aider should make suggestions, e.g. "Would you be comfortable seeing a gambling counsellor" rather than "You should go see a gambling counsellor".		Round 1	100
The first aider should be aware that a person with gambling problems may feel ashamed or embarrassed.		Round 1	100
When talking to the Aboriginal person about their gambling problems, the first aider should use empathy and compassion.		Round 1	92.3077
The first aider should listen to the Aboriginal person without passing judgement.		Round 1	100
The first aider should give the Aboriginal person enough time to tell their story because this will help them to open up and trust the first aider.		Round 1	96.1538
The first aider should keep private any discussions with the Aboriginal person, unless there is concern about the safety of the Aboriginal person or others.		Round 1	100
The first aider should know that it may be a long-term investment to support an Aboriginal person with gambling problems, particularly if the first aider is not Aboriginal.	*	Round 3			90.9
Dealing with difficulties when interacting with the person
If the first aider thinks that their ability to assist the Aboriginal person is impeded by any negative attitudes towards the Aboriginal person's gambling or gambling in general, they should suggest the Aboriginal person talks with someone else.		Round 1	96.1538
If the Aboriginal person does not want to talk to the first aider about their gambling problems, the first aider should tell them about services that are available to help them.		Round 2		90.9091
If the Aboriginal person doesn't want to talk about the gambling problems right now, the first aider should let them know that they are available to talk when the person is ready.		Round 1	96.1538
The first aider should be aware the Aboriginal person may not want to talk to them about their gambling problems because of feelings of shame.		Round 1	92.3077
If the Aboriginal person does not show up for an arranged meeting, the first aider should not take this personally, but rather schedule another time.		Round 2		95.4545
Section 6: Gambling first aid actions
Encouraging help-seeking
The first aider should encourage the Aboriginal person to seek professional help for their gambling problems.		Round 2		90.9091
The first aider can encourage help-seeking by pointing out that:
>Many people with gambling problems have benefited from professional help.		Round 1	96.1538
>Many people with gambling problems have benefited from support groups.		Round 2		95.4545
>Many people with gambling problems have benefited from self-help strategies.		Round 2		95.4545
>It is possible to recover from gambling problems.		Round 1	92.3077
>Seeking help is not a sign of weakness.		Round 2		90.9091
>Seeking help is a sensible thing to do when experiencing a problem, like seeing a doctor for a health problem.		Round 1	92.3077
>Any professional help will be confidential.		Round 1	100
If the Aboriginal person is reluctant to seek help, the first aider should:
>Ask if they want to go to gambling help services with their partner, a family member or another support person.		Round 1	92.3077
The first aider should be aware that Aboriginal people with gambling problems may be more likely to seek assistance for financial problems than for their gambling problems.		Round 2		90.9091
The first aider should not attempt to force the Aboriginal person to seek professional help or attend a support group.		Round 1	100
Supporting change
The first aider should ask the Aboriginal person if there are any problems that have led them to increasing their gambling behaviours.		Round 1	100
The first aider should not:
>Give the Aboriginal person money.		Round 1	100
>Pay the Aboriginal person's debt.		Round 1	100
>Take responsibility away from the Aboriginal person for managing their financial problems.		Round 1	92.3077
>Cover for the Aboriginal person's behaviours.		Round 1	92.3077
>Lie to cover for the Aboriginal person's behaviours.		Round 1	96.1538
> expect the Aboriginal person to immediately control their gambling.		Round 2	95.5
>accept blame for the Aboriginal person's gambling problems.		Round 2		95.4545
>Go gambling with the Aboriginal person		Round 1	96.1538
>drop off or pick up the Aboriginal person from gambling activities.		Round 2		95.4545
>tell the Aboriginal person to just stop gambling.		Round 2		100
>Use shame or guilt to force the Aboriginal person to change.		Round 1	92.3077
>suggest alternatives to gambling that may become addictive or a problem behaviour, e.g. drinking alcohol.	*	Round 2		100
The first aider should know that an Elder or community member may feel obligated to give money to the Aboriginal person.		Round 1	92.3077
If the person does not want to change
The first aider should be aware that the Aboriginal person may not want to change their gambling behaviours.		Round 1	100
The first aider should be aware that the Aboriginal person can only be assisted if they are ready to change their gambling behaviours.		Round 2		90.9091
If the Aboriginal person does not want to change their gambling behaviours, the first aider should sensitively ask the Aboriginal person if gambling and its consequences are getting in the way of them living the life they want to live.		Round 2		90.9091
The first aider should not use ultimatums.		Round 1	92.3077
Reducing the negative impact
If the Aboriginal person decides to continue gambling, the first aider should encourage them to reduce the negative impact of gambling by:
>Limiting time spent on gambling.		Round 2		90.9091
>Balancing time spent on gambling with other activities.		Round 2		90.9091
>Taking regular breaks while gambling.		Round 2		90.9091
>Leaving bank cards or credit cards at home.		Round 2		90.9091
If the Aboriginal person decides to continue gambling, the first aider should encourage them to reduce the negative impact of gambling by not:
>Taking cash or bank cards to access extra money while gambling.		Round 1	92.3077
>Gambling when their judgment is impaired by alcohol or other drugs.		Round 1	92.3077
>Gambling to escape from problems or feelings.		Round 1	92.3077
>Gambling when angry or upset.		Round 1	92.3077
>Gambling alone.		Round 1	92.3077
Assiting the person who wants to change
If the Aboriginal person decides to use self-help strategies, the first aider should offer to support them during this.		Round 2		90.9091
The first aider should offer to assist the Aboriginal person to list the strategies that can help them change their gambling behaviours.	*	Round 2		90.9091
If the Aboriginal person is attempting to change their gambling behaviours, the first aider should note any positive behavioural changes and congratulate the Aboriginal person on these.		Round 2		90.9091
The first aider should be aware that the Aboriginal person who has stopped or reduced their gambling may experience a gap in their life that gambling used to fill, e.g. reduction in social activities.		Round 1	100
The first aider should suggest activities that they can do with the Aboriginal person that do not involve gambling, e.g. going to the movies or to a restaurant, reconnecting with family and friends.		Round 1	92.3077
If asked by the Aboriginal person, the first aider should discuss with them possible strategies for handling gambling urges and encourage the Aboriginal person to use them.		Round 2		90.9091
The first aider should ask the Aboriginal person to tell a story about a positive day without gambling.	*	Round 2		90.9091
If the Aboriginal person asks for the first aider's assistance to change their gambling, the first aider should offer:
>To give them information about available services in the community.	*	Round 2		95.4545
The first aider should encourage the Aboriginal person to do the following:
>Reduce the amount of time and money spent on gambling.		Round 2		90.9091
>Share their successes in gambling lapses with supportive people.		Round 2		90.9091
>Seek support from family, extended family, kin, friends or Respected Aboriginal people to assist them to change their gambling behaviour.		Round 1	92.3077
>Share their successes in reducing their gambling with supportive people.		Round 1	92
Supporting the person through relapse
The first aider should be aware that although relapse is a problem, a relapse does not indicate that the Aboriginal person cannot recover.		Round 1	96.1538
If the Aboriginal person has a relapse, the first aider should tell them that this is not a sign of long-term failure of recovery.		Round 1	96.1538
The first aider should explain to the Aboriginal person that gambling problems took time to develop, so it may take them some time, and more than one attempt, to change their gambling behaviours.		Round 1	96.1538
The first aider should continue to offer support, even if the Aboriginal person has a relapse.		Round 1	96.1538
Financial strategies
The first aider should know that some of the general strategies for limiting access to money may not work for an Aboriginal person, e.g. leaving money at home may be a problem in shared households because others may take the money.		Round 1	92.3077
The first aider should talk over any suggested strategies with the Aboriginal person to help them determine if this will work for them.		Round 1	92.3077
In order to limit access to money for gambling, the first aider should ask the Aboriginal person to consider the following:
>Paying all critical household expenses before paying off gambling debts.		Round 2		90.9091
If the Aboriginal person asks for money to help cover bills or debts, the first aider should refer them to a relief agency or financial counselling service, rather than giving them money.		Round 2		95.4545
Concerns for safety
The first aider should be aware that suicidal thoughts and behaviours are more common in people with gambling problems.		Round 2		95.4545
The first aider should be aware that the Aboriginal person may see suicide as a way to avoid difficult confrontations with loved ones or creditors.		Round 2		95.4545
The first aider should be aware of the Mental Health First Aid Guidelines for how to assist someone with suicidal thoughts or behaviours.		Round 1	100
If the first aider is afraid that the Aboriginal person may harm themselves or someone else, the first aider should seek professional support before taking action to deal with the Aboriginal person's gambling problems.		Round 1	96.1538
The first aider should act to protect any children who are being neglected as a result of the Aboriginal person's gambling.		Round 1	92.3077
If the Aboriginal person is involved in illegal activities related to their gambling, the first aider should:
>Encourage the Aboriginal person to stop these activities.		Round 2		90.9091
The first aider should be aware that supporting a person with a gambling problem can be difficult and should know how to access support for themselves.		Round 1	100

## Sheet: Rejected
Item	New in Round 2	Round rejected	Round 1: % endorsement rating	Round 2: % endorsement rating	Round 3: % endorsement rating
Section 1: Cultural considerations when assisting an Aboriginal person with gambling problems
Although these guidelines are being produced for use nationally, it is recognised that Aboriginal culture is not homogenous and first aiders will need to be aware of the cultural considerations specific to the community in which they are assisting. Therefore the first aider should:
>Learn about the way the Aboriginal person's community views gambling, e.g. gambling is not considered a problem and is therefore not discussed or addressed, money is for spending, tomorrow is a new day with new opportunities.		Round 1	76.9
The first aider should know that within some Aboriginal communities, gambling problems are seen as 'just the way the person is' rather than as a treatable health condition.		Round 1	76.9
The first aider should learn about the specific gambling-related problems in the Aboriginal person's community, e.g. card games, pokies, online gambling.	*	Round 2		77.3
Section 2: Warning Signs - Behavioural
The first aider should give the Aboriginal person a list of the signs of gambling problems and ask the Aboriginal person to consider if any of the signs apply to them.		Round 2		86.4
> The person frequently uses gambling terms in everyday conversation, e.g. bet, favourite.		Round 1	69.2308
> The person checks sports scores or racing results frequently, e.g. online, mobile device.		Round 1	76.9231
> The person reports dreaming about gambling.		Round 1	46.1538
> The person complains of boredom when they are not gambling.		Round 2		86.4
> The person is evasive or defensive when questioned about missed events or responsibilities.		Round 2		77.3
> The person is evasive about gambling losses.		Round 2		72.7
> The person boasts about gambling wins.		Round 2		72.7
> The person is away from home for unexplained periods of time.		Round 1	76.9231
> Before gambling, the person is over-confident or expresses fantasies about winning.		Round 1	73.0769
> Before gambling, the person expresses excitement in anticipation of gambling.		Round 2		81.8
> After winning, the person expresses a conviction that the win was the result of their skill.		Round 2		86.4
> After winning, the person appears to have an elated mood.		Round 1	73.0769
> The person reports that they cannot recall periods when they were gambling.		Round 1	73.0769
> The person, who would normally drink alcohol or smoke, gambles without alcohol or cigarette consumption.	*	Round 2		72.7
> The person organises card games regularly.	*	Round 2		77.3
>The person moves from community gambling (e.g. cards) to commercial gambling (e.g. pokies).	*	Round 3			72.7273
Section 2: Warning Signs - While Gambling
> The person bets above the minimum per spin most of the time.		Round 1	61.5385
> The person stays on to gamble after friends leave the venue.		Round 2	86.4
> The person finds it difficult to stop gambling at closing time.		Round 2	86.4
> The person asks venue staff to not let other people know that they are there.		Round 2	81.8
> The person withdraws cash two or more times while at a gambling venue.		Round 2	86.4
> The person asks for a loan or credit from the venue.		Round 2	81.8
> The person gambles with large wins.		Round 2	81.8
> The person rummages around in purse or wallet for additional money to gamble.		Round 1	76.9231
> The person gambles until all the money they have with them is used up.		Round 2	81.8
> The person is shaking while gambling.		Round 1	76.9231
> The person sweats a lot while gambling.		Round 1	69.2308
> The person looks nervous or edgy, e.g. leg twitching, bites lip continuously.		Round 2	81.8
> The person displays anger, e.g. swears to themselves, grunts, kicks or strikes.		Round 2	86.4
> The person cries after losing a lot of money.		Round 2	81.8
> The person sits with their head in their hands after losing.		Round 1	76.9231
> The person blames venues or gaming machines for losing.		Round 1	76.9231
> The person swears at or complains to staff about losing.		Round 1	76.9231
> The person groans repeatedly while gambling.		Round 1	65.3846
> The person shows significant changes in mood during a gambling session.		Round 2	86.4
> The person appears to avoid the cashier or appears evasive by only using cash machine.		Round 1	61.5385
> The person gambles after having drunk a lot of alcohol.		Round 1	69.2308
> The person plays the gaming machine very roughly and aggressively, e.g. with fists or slaps.		Round 2	86.4
> The person stands over other players while waiting for his or her favourite gaming machine.		Round 1	76.9231
> After winning on gaming machines, the person plays on quickly without stopping to listen to the music or jingle.		Round 1	73.0769
> The person plays faster than most (e.g. inserts large numbers of coins into the gaming machine very rapidly, presses the buttons very rapidly so that the spin rate is very fast).		Round 1	76.9231
> The person performs ritualistic or superstitious routines while gambling, e.g. compulsively rubs belly of machine or screen while playing.		Round 1	69.2308
> The person rushes from one gaming machine or gaming table to another.		Round 1	65.3846
> The person is particular about reserving their machine while they take a break.		Round 1	65.3846
> The person often gambles on their own.		Round 2	81.8
Section 2: Warning Signs - While at Work
> The person repeatedly violates company gambling policy.		Round 2		86.4
> The person is away from work for unexplained periods of time.		Round 1	69.2308
> The person's use of company money seems suspicious or inappropriate.		Round 2		81.8
> The person plans holidays around gambling.		Round 1	73.0769
> The person receives visits or phone calls from debt collectors while at work.		Round 1	65.3846
>The person asks for advances on their pay.		Round 1	65.3846
>The person borrows money from co-workers.		Round 1	73.0769
>The person argues with co-workers over money owed.		Round 1	61.5385
>The person steals items from their company to resell.		Round 1	69.2308
>The person sells items at work (either personal or stolen items).		Round 1	69.2308
>The person arranges to have personal financial statements sent to work rather than home.		Round 1	57.6923
Section 2: Warning Signs - Financial
> The family believes they can't trust the person with money.		Round 2		81.8
> Valuables disappear (and may reappear) without explanation.		Round 2		86.4
The person makes promises to pay back family and friends but never does so.		Round 1	76.9231
The person is bad-tempered about money.		Round 1	76.9231
The person hides financial statements.		Round 1	65.3846
>The person is secretive about money.		Round 1	73.0769
> The person alternates between having no money and having a lot of money.		Round 2		86.4
>The person constantly swaps money from one account to another.		Round 1	57.6923
>The person has numerous personal loans.		Round 1	69.2308
>The family finds hidden and unexplained money, e.g. money in a separate bank account, cash hidden in a drawer.		Round 1	73.0769
>The person is consistently late in paying bills or misses payments entirely.		Round 1	76.9231
>The person's essential services are frequently being disconnected, e.g. electricity, phone.		Round 1	73.0769
>The person complains about mounting debts.		Round 1	65.3846
>The person has a history of defaulting on payments.		Round 1	69.2308
>The person or their family is frequently bothered by debt collectors.		Round 1	69.2308
>The person owes money to a loan shark.		Round 1	76.9231
>The person takes on extra jobs or works for overtime pay, but has no money to show for it.		Round 1	69.2308
>The person cashes in investments or other assets early.		Round 1	61.5385
>The person is frequently short of money.		Round 1	76.9231
>The person increases their usage of or acquires additional credit cards.		Round 1	65.3846
>The person is aware of all the ATM/money machines close to the venue.		Round 1	73.0769
Section 2: Warning Signs - Mental and Physical Health
>The person has frequent unexplained mood swings.		Round 1	76.9
> The person does not look after personal hygiene due to gambling problems.		Round 2		86.4
Section 2: Warning Signs - Social and Cultural
> The person has conflicts with others about money.		Round 2		81.8
Section 3: Awareness about gambling and gambling problems
Prevalence and risk factors
The first aider should be aware that gambling problems are more common in Aboriginal people than in the general population.		Round 2		68.2
The first aider should know that gambling problems are more common in rural Aboriginal people than in urban/non-rural Aboriginal people.		Round 1	61.5385
Motivations for gambling
The first aider should know that the Aboriginal person may feel the need to gamble with increasing amounts of money as a way to achieve desired feelings of excitement.		Round 1	69.2308
The first aiders should be aware that card games are no longer performing the redistributive function because the winnings are often being spent outside of the community.		Round 2		63.6
The first aider should be aware of the positive effects of gambling in Aboriginal communities, e.g. sharing common interests, building or maintaining social networks, reducing social isolation.		Round 2		81.8
The first aider should be aware that the social benefits of gambling are declining with the increase in use of commercial gambling, e.g. poker machines.		Round 2		81.8
Awareness about gambling problems
The first aider should learn all they can about gambling problems by reading about them.		Round 1	73.0769
The first aider should know that gambling problems are mental health problems.		Round 1	76.9231
Section 4: Awareness about treatment and recovery from gambling problems
Awareness about gambling treatment and recovery
The first aider should know that the goals of treatment could be either abstinence from gambling or restricting gambling.		Round 2		77.3
The first aider should not assume that a gambling problem is a phase the Aboriginal person is likely to pass through.		Round 2		72.7
The first aider should encourage the Aboriginal person to seek treatment with their partner or a family member.		Round 2		72.7
The first aider should be aware that some Aboriginal people view gambling problems as spiritual problems.		Round 1	65.3846
If the person sees their gambling problems as spiritual problems, the first aider should encourage the Aboriginal person to see a traditional healer or go to a healing program.		round 1	65.3846
The first aider should know the Stages of Change Model and its implications for assisting the Aboriginal person.		Round 2		81.8
The first aider should be aware that it is not necessary for the Aboriginal person’s recovery for their friends and family to be aware of their gambling problems.		Round 1	76.9231
Awareness about treatment resources
The first aider should be aware of any local mechanisms for excluding people with gambling problems from venues.		Round 2		86.4
The first aider should offer to make an appointment for the person with a gambling help or other service.	*	Round 3			72.7273
If the first aider gives the Aboriginal person details about gambling services, they should call the Aboriginal person to follow-up and check if they contacted the service.		Round 1	61.5
If the first aider gives the Aboriginal person details about gambling services, they should ask the person if they can follow-up to check if they contacted the service.	*	Round 2		63.6
Section 5: Communication Skills
Preparing to talk with the person
The first aider should prepare for approaching the Aboriginal person about their gambling problems by speaking in advance to a professional who is knowledgeable about gambling problems.		Round 1	73.0769
The first aider should prepare by having information about available help for gambling problems.		Round 2		86.4
The first aider should pick a time when both the first aider and the Aboriginal person are feeling well, rather than tired or upset.		Round 2		86.4
The first aider should choose a time when there is enough time to talk.		Round 1	76.9231
The first aider should know that it may be difficult to find an ideal time to talk with the Aboriginal person, therefore they should just talk with the Aboriginal person rather than wait for the 'perfect' timing.		Round 1	42.3077
The first aider should know that sometimes the best time to talk to the Aboriginal person is when they are in crisis following a gambling occasion.		Round 1	46.1538
The first aider should not approach the Aboriginal person alone if there is a possibility that the Aboriginal person may become violent.		Round 1	76.9231
Talking with the person
In order to get the Aboriginal person to open up, the first aider should encourage them to yarn about other members of the community who have experienced gambling problems.	*	Round 2		68.2
Rather than focusing on problems when talking to the person, the first aider should ask about stories about family and gambling.	*	Round 2		63.6
When approaching the Aboriginal person to discuss their gambling problems, the first aider should:
> Talk about what they have noticed, e.g. that the Aboriginal person spends a lot of time at gambling venues.		Round 2		77.3
> Focus on what the Aboriginal person is going to do about their gambling problems.		Round 2		54.5
> Validate the Aboriginal person's experience and feelings, e.g. "I understand that gambling is important to you."		Round 2		77.3
The first aider should avoid trying to convince the Aboriginal person to quit gambling.		Round 2		81.8
The first aider should be aware the Aboriginal person may make promises that they are unable to keep.		Round 2		86.4
The first aider should encourage the Aboriginal person to talk to others who have experienced gambling problems, as they may relate better.		Round 2		72.7
The first aider should explain to the Aboriginal person that they will try not to be judgmental and ask the Aboriginal person to tell them if they are.		Round 1	76.9231
If the first aider has not experienced gambling problems themselves, they should tell the Aboriginal person that although they do not understand what the Aboriginal person is going through, they are available to support them.		Round 1	65.3846
The first aider should keep private any discussions with the Aboriginal person.			76.9231
Dealing with difficulties when interacting with the person
If the Aboriginal person does not want to talk to the first aider about their gambling problems, the first aider should consider enlisting someone who has a good relationship with the Aboriginal person to talk with them.		Round 2		81.8
If the Aboriginal person tries to change the subject, the first aider should keep the conversation focused on the gambling problems.		Round 1	38.4615
If the Aboriginal person continues to deny or rationalise the problems, the first aider should end the discussion and try again at another time.		Round 1	53.8462
If the conversation ends without a resolution, the first aider should try to get agreement from the Aboriginal person about another time to continue the discussion.		Round 1	73.0769
If the conversation becomes unproductive or aggressive, the first aider should end the discussion and try again at another time.		Round 1	57.6923
Section 6: Gambling first aid actions
Encouraging help-seeking
The first aider should talk with the Aboriginal person as soon as they suspect the Aboriginal person has gambling problems, as early intervention may reduce the negative impact.		Round 1	73.0769
The first aider can encourage help-seeking by pointing out that:
> The sooner the problem is addressed the easier it is to overcome.		Round 2	86.4
The first aider should work with the Aboriginal person to agree on acceptable behaviours, e.g. talking to a professional, staying within agreed spending limits.		Round 1	69.2308
If the Aboriginal person asks, the first aider should go with the Aboriginal person to an appointment for professional help.		Round 1	73.0769
If the Aboriginal person asks, the first aider should go with the Aboriginal person to an appointment for professional help, but should not be present during the consultation.		Round 1	30.7692
If the Aboriginal person is reluctant to seek help, the first aider should:
>Tell the Aboriginal person that most people react in a supportive way when gambling problems are disclosed.		Round 1	65.3846
>Suggest they see a financial counsellor.		Round 1	57.6923
Supporting change
The first aider should be clear about what they are willing to help the Aboriginal person with and what behaviours they will tolerate, although these boundaries can be revisited over time.		Round 2		86.4
The first aider should encourage the Aboriginal person to use self-help strategies.		Round 2		86.4
The first aider should know about the common false beliefs that can lead to gambling problems, e.g. belief that they can beat the system or superstitions about luck.		Round 2		86.4
The first aider should explain to the Aboriginal person about the common false beliefs that can lead to gambling problems, e.g. belief that they can beat the system or superstitions about luck.		Round 1	65.3846
The first aider should encourage the Aboriginal person to learn about the strategies that gambling providers use to keep people gambling and maximise profits, e.g. gaming machines are designed to keep people playing and spending money.		Round 2		81.8
The first aider should encourage the Aboriginal person to avoid going to gambling venues even if they are not going to gamble (e.g. going to a pub for a meal where gambling is available).		Round 1	69.2308
The first aider should not:
>Give the Aboriginal person money, except to avoid severe consequences, e.g. legal sanctions.		Round 1	50
>Pay the Aboriginal person's debt, except to avoid severe consequences, e.g. legal sanctions.		Round 1	50
>Cover the Aboriginal person's basic living expenses.		Round 1	76.9231
> deny the Aboriginal person's basic needs, e.g. food or shelter.		Round 2		86.4
> deny to themselves or others that the Aboriginal person has a problem.		Round 2		77.3
>Expect the Aboriginal person to be rational about their gambling.		Round 1	69.2308
>Justify the Aboriginal person's gambling, to themselves or others.		Round 1	73.0769
>Minimise the Aboriginal person's gambling problems in order to avoid conflict.		Round 1	73.0769
If the first aider pays the Aboriginal person's debts or expenses, they should make arrangements for the Aboriginal person to pay back the loan, even if it is a small amount each week.		Round 1	42.3077
The first aider should discourage people such as family and friends from taking responsibility for the consequences of the gambling problems.		Round 1	69.2308
If the person does not want to change
The first aider should still try to assist the person, even if they do not want to change their gambling.			65.3846
If the Aboriginal person does not want to change their gambling behaviours, the first aider should ask the Aboriginal person if gambling and its consequences are getting in the way of them living the life they want to live.		Round 1	65.3846
If the Aboriginal person is unwilling to seek professional assistance, the first aider should set limits around what behaviours they are willing and unwilling to accept from the Aboriginal person.		Round 1	76.9231
The first aider should not threaten consequences for the Aboriginal person's gambling behaviour that they are not prepared to carry out.		Round 1	76.9231
The first aider should tell the Aboriginal person that they will be available to assist the Aboriginal person when they are ready to change their gambling behaviours.		Round 2		86.4
Reducing the negative impact
If the Aboriginal person decides to continue gambling, the first aider should encourage them to reduce the negative impact of gambling by:
> Limiting money spent on gambling.		Round 2		86.4
> Only gambling with money that the Aboriginal person can afford to lose.		Round 2		86.4
>Restricting their gambling to activities where the Aboriginal person has greater control over their behaviour, e.g. paying cards because they have better control than when they play pokies.		Round 1	69.2308
> Keeping a record of gambling wins and losses.		Round 2		77.3
>Eating before gambling.		Round 1	57.6923
>Stopping gambling after a win.		Round 1	73.0769
>Gambling with someone who limits their gambling.		Round 1	73.0769
>Gambling only when all debts are paid off.		Round 1	72
If the Aboriginal person decides to continue gambling, the first aider should discourage them from gambling with friends or family who have gambling problems.		Round 2		81.8
If the Aboriginal person decides to continue gambling, the first aider should encourage them to reduce the negative impact of gambling by:
> Not gambling to earn money or pay debts.		Round 2		86.4
> Not trying to win back gambling losses.		Round 2		86.4
> Not using borrowed money to gamble.		Round 2		86.4
> Not using personal investments or savings to gamble.		Round 2		86.4
Assiting the person who wants to change
If the Aboriginal person decides to seek professional assistance, the first aider should offer to support them during this, e.g. talk with them about issues, skills and exercises that come out of therapy.		Round 1	73.0769
If the Aboriginal person asks for the first aider's assistance to change their gambling, the first aider should offer:
a. To approach an appropriate service to ask them to organise a gambling 'healing circle'.	*	Round 2		59.1
b. To approach an appropriate service to ask them to organise a gambling 'yarning circle'.	*	Round 2		68.2
c. To approach an appropriate service to organise a gambling forum.	*	Round 2		45.5
d. To have one-one conversations about their gambling with the first aider.	*	Round 2		77.3
The first aider should assist the Aboriginal person to list the advantages and disadvantages of gambling.		Round 1	76.9231
The first aider should offer to assist the Aboriginal person to list the advantages and disadvantages of gambling.	*	Round 3			68.1818
The first aider should encourage the Aboriginal person to write down, on a daily basis, the negative consequences of gambling.		Round 1	42.3077
The first aider should encourage the Aboriginal person to write down, on a daily basis, the positive consequences of not gambling.		Round 1	53.8462
The first aider should encourage the Aboriginal person to think about the negative consequences of gambling, on a daily basis.	*	Round 3			77.2727
The first aider should encourage the Aboriginal person to think about the positive consequences of not gambling, on a daily basis.	*	Round 2		77.2727
The first aider should help the Aboriginal person make a list of strategies that can help them change their gambling behaviours.		Round 2		72.7
If the Aboriginal person is attempting to change their gambling behaviours, the first aider should focus on the future, rather than past mistakes.		Round 2		86.4
If the Aboriginal person sets a budget and asks for help sticking to it, the first aider should support them in this.		Round 2		81.8
If the Aboriginal person is experiencing anxiety, anger, stress, depression or boredom, the first aider should provide social support, as these may be triggers for worsening of gambling problems.				68.2
The first aider should discuss with the Aboriginal person possible strategies for handling gambling urges and encourage the Aboriginal person to use them.		Round 1	57.6923
The first aider should discuss with the Aboriginal person strategies that can help them change their gambling behaviours.	*	Round 3			72.7273
If the Aboriginal person gambles online, the first aider should encourage them to use software programs that block certain sites, restrict access time or that monitor and report all activity from a computer.		Round 1	76.9231
The first aider should encourage the Aboriginal person to do the following:
>Accept that they will not win back past gambling losses.		Round 1	76.9
> Avoid spending time with people who are associated with gambling.		Round 2		86.4
Supporting the person through relapse
Financial strategies
In order to limit access to money for gambling, the first aider should ask the Aboriginal person to consider the following:
>Allowing someone else to manage their finances, e.g. partner or other family member.		Round 1	69.2
>Setting up accounts and loans so that they require a second signature.		Round 1	73.1
>Receiving an allowance from a family member so that the majority of the money can be used for household expenses.		Round 1	73.1
>Having a trusted relative or close friend take temporary control of the Aboriginal person's access to funds.		Round 1	69.2
>Arranging that they have access to a limited amount of money each day that covers daily expenses, e.g. lunch, parking, coffee.		Round 1	76.9
> Voluntarily using a basics card which cannot be used for gambling or cash withdrawals.		Round 2		77.3
The first aider should encourage the Aboriginal person to be transparent about finances with their partner or family, e.g. mutual access to bank and credit card records.		Round 1	73.0769
If the first aider gives the Aboriginal person cash for a specific purpose, they should ask the Aboriginal person to provide a store receipt and return any change.		Round 1	53.8462
The first aider should be aware that the Aboriginal person may experience a sense of relief if someone else takes control of their finances.		Round 1	69.2308
If the Aboriginal person asks for money to help cover bills or debts, the first aider should consider giving them food instead, especially if children are affected.	*	Round 2			68.2
The first aider should know that if they choose to lend the Aboriginal person money, it is unlikely to be repaid.		Round 1	61.5385
Interventions
The first aider should <strong>not</strong> organise an 'intervention'.		Round 1	42.3077
The first aider should consider organising an intervention to encourage the Aboriginal person to get professional assistance for their gambling problems.		Round 1	42.3077
If the first aider decides to arrange an intervention, they should:
>Consider engaging the assistance of a professional when organising an intervention.		Round 1	73.0769
>Include family, extended family, kin, friends or Respected Aboriginal people who they know will be able to support the Aboriginal person in their recovery.		Round 1	61.5385
>Plan the goals and content of the intervention.		Round 1	60
>Organise the intervention in a way that the Aboriginal person feels supported and cared for rather than punished or shamed.		Round 1	73.0769
>Practice the intervention with someone who is trained in conducting interventions (if available).		Round 1	69.2308
>Only list the behaviours that the first aider has observed, not what they have been told.		Round 1	57.6923
Concerns for safety
The first aider should be aware that the Aboriginal person may see suicide as a viable solution to financial problems due to life insurance payouts.		Round 1	73.0769
The first aider should act to protect family members who may be at risk due to the Aboriginal person's gambling.		Round 1	76.9231
The first aider should encourage the Aboriginal person to do the following:
> Encourage the Aboriginal person to seek legal assistance.		Round 2		86.4
