# Supplementary material for: Assisting an Australian Aboriginal and Torres Strait Islander person with gambling problems: a Delphi study
Source: BMC Psychol. 2017 Aug 2;5:27. doi: 10.1186/s40359-017-0196-x (PMC5541654; doi:10.1186/s40359-017-0196-x)
Supplement: Supplementary file 3 — Comparisons: Comparison of the endorsed Aboriginal items to the English-speaking Western countries items. (XLSX 50 kb) [file 40359_2017_196_MOESM3_ESM.xlsx]

## Sheet: Sheet1
Item	NOn-IndigeNOus Endorsed?	IndigeNOus Endorsed?
Section 1: Cultural considerations
The first aider should kNOw that Aboriginal people understand mental health within a broad context of health and wellbeing, which includes concepts of social, spiritual and emotional functioning.	N/A	YES
The first aider should be aware that cultural identity and connection to country is a crucial element of everyday life for Aboriginal people.	N/A	YES
The first aider should be aware that an Aboriginal person’s sense of cultural distinctiveness is linked with their spiritual, emotional and social health and well-being.	N/A	YES
Although these guidelines are being produced for use nationally, it is recognised that Aboriginal culture is NOt homogeNOus and first aiders will need to be aware of the cultural considerations specific to the community in which they are assisting. Therefore the first aider should:
>Learn about the way the individual Aboriginal person views gambling.	N/A	YES
>Learn about the way the Aboriginal person's community views gambling, e.g. gambling is NOt considered a problem and is therefore NOt discussed or addressed, money is for spending, tomorrow is a new day with new opportunities.	N/A	NO
>The first aider should kNOw that within some Aboriginal communities, gambling problems are seen as 'just the way the person is' rather than as a treatable health condition.	N/A	NO
The first aider should learn about the specific gambling-related problems in the Aboriginal person's community, e.g. card games, pokies, online gambling. (New)	N/A	NO
The first aiders should be aware that card games are NO longer performing the redistributive function because the winnings are often being spent outside of the community. (Rerate)	N/A	NO
The first aider should be aware that some Aboriginal people view gambling problems as spiritual problems.	N/A	NO
If the person sees their gambling problems as spiritual problems, the first aider should encourage the Aboriginal person to see a traditional healer or go to a healing program.	N/A	NO
The first aider should kNOw how the expectation of 'providing for family' may impact on gambling problems, e.g. other family members may provide for the person if they lose their money for rent or food.	N/A	YES
The first aider should kNOw that an Elder or community member may feel obligated to give money to the Aboriginal person.	N/A	YES
The first aider should be aware that gambling problems are very sensitive and stigmatised in Aboriginal communities, particularly if the first aider is NOt Aboriginal.	N/A	YES
The first aider should give the person a list of the signs of gambling problems and ask the person to consider if any of the signs apply to them.	NO	NO
Section 2: Warning signs
Behavioural signs
The person frequently thinks and talks about gambling.	YES	YES
The person frequently uses gambling terms in everyday conversation, e.g. bet, favourite.	NO	N/A
The person checks sports scores or racing results frequently, e.g. online, mobile device.	NO	N/A
The person gambles rather than doing things they previously enjoyed.	YES	YES
>The person predominantly gambles on payday.	N/A	YES
The person expresses a strong desire or craving to gamble.	YES	YES
The person reports dreaming about gambling.	NO	N/A
The person complains of boredom when they are NOt gambling.	YES	NO
The person is restless when they are NOt gambling.	YES	YES
The person expresses guilt about their gambling.	YES	YES
The person is evasive or defensive when questioned about missed events or responsibilities.	NO	NO
The person becomes defensive or angry when asked about their gambling.	YES	YES
>The person rationalises their gambling by stating they need to pay bills, meet financial obligations, etc.	N/A	YES
The person lies to cover up gambling activities.	YES	YES
The person blames others for their gambling or its consequences.	YES	YES
The person argues with their partner when the partner spends money on household necessities.	NO	N/A
The person's family finds evidence of regular gambling, e.g. gambling receipts, Internet browser history, bank statements.	YES	YES
The person neglects the basic care of their children.	YES	YES
The person breaks promises to their children about buying them things or spending time with them due to gambling activities.	YES	YES
The person makes excuses NOt to attend family events.	NO	N/A
The person causes arguments so they can leave home and gamble.	NO	YES
The person increases the number or range of venues they gamble in.	NO	YES
The person increases the time they spend gambling.	YES	YES
The person moves from community gambling (e.g. cards) to commercial gambling (e.g. pokies). (New)	N/A	NO
>Over time, the person increases the types of gambling they play, e.g. horses, pokies, keNO, etc.	N/A	YES
The person is evasive about gambling losses.	YES	NO
The person expresses thoughts about gambling that are NOt realistic, e.g. "It must be my turn for a large win."	YES	YES
The person boasts about gambling wins.	NO	NO
The person continues to gamble despite promising to stop.	YES	YES
The person has tried unsuccessfully to control, cut back or stop gambling.	YES	YES
The person has a pattern of gambling for longer than intended.	YES	YES
The person is away from home for unexplained periods of time.	NO	N/A
The person lies to fund gambling.	YES	YES
The person commits illegal acts to fund gambling, e.g. embezzlement, fraud.	YES	YES
The person steals from family or friends to fund gambling.	YES	YES
The person has legal problems related to gambling.	YES	YES
Before gambling, the person expresses a fear that they may miss an opportunity to win, e.g. "If I don't gamble today my lucky numbers will come up and I will miss out."	YES	YES
Before gambling, the person is over-confident or expresses fantasies about winning.	NO	N/A
Before gambling, the person expresses excitement in anticipation of gambling.	NO	NO
After winning, the person expresses relief.	NO	YES
After winning, the person expresses a conviction that the win was the result of their skill.	NO	NO
After winning, the person appears to have an elated mood.	NO	N/A
The person celebrates their wins by gambling more.	YES	YES
After a gambling loss, the person expresses hopelessness.	YES	YES
After losing, the person expresses fear of others finding out.	YES	YES
After losing, the person expresses worry over where they will get money to cover living expenses.	YES	YES
After losing, the person expresses anger towards themselves.	YES	YES
After losing, the person uses alcohol to forget about gambling problems.	NO	YES
After a gambling loss, the person expresses anger towards family or friends.	YES	YES
After a gambling loss, the person engages in risky behaviour.	NO	YES
The person has a pattern of returning to gambling in order to recover losses.	YES	YES
The person reports that they canNOt recall periods when they were gambling.	NO	N/A
>The person offers themselves sexually to other in exchange for money for gambling or to pay gambling debts.	N/A	YES
> The person organises card games regularly.	N/A	NO
> The person, who would NOrmally drink alcohol or smoke, gambles without alcohol or cigarette consumption.	N/A	NO
Financial signs
The family believes they can't trust the person with money.	YES	NO
Valuables disappear (and may reappear) without explanation.	YES	NO
The person makes promises to pay back family and friends but never does so.	YES	N/A
The person is bad-tempered about money.	NO	N/A
The person hides financial statements.	YES	N/A
The person is secretive about money.	YES	NO
The person canNOt explain missing amounts of money from the house or bank accounts.	YES	YES
The person alternates between having NO money and having abundant amounts of money.	NO	NO
The person constantly swaps money from one account to aNOther.	NO	NO
The person has numerous personal loans.	NO	NO
The family finds hidden and unexplained money, e.g. money in a separate bank account, cash hidden in a drawer.	NO	NO
The person's family has to hide money from the person in order to cover living expenses.	YES	YES
The person or their family has experienced financial hardship as a result of gambling.	YES	YES
The person is consistently late in paying bills or misses payments entirely.	YES	NO
The person complains about mounting debts.	YES	NO
The person has a history of defaulting on payments.	NO	NO
The person or their family is frequently bothered by debt collectors.	YES	NO
>The person's essential services are frequently being disconnected, e.g. electricity, phone.	N/A	NO
The person owes money to a loan shark.	YES	NO
The person takes on extra jobs or works for overtime pay, but has NO money to show for it.	YES	NO
The person cashes in investments or other assets early.	NO	NO
The person is frequently short of money.	NO	NO
The person has a pattern of unexplained loss of money.	YES	YES
The person has a history of reporting that their money has been stolen or lost.	NO	YES
The person increases their usage of or acquires additional credit cards.	YES	YES
The person borrows money to gamble or to pay gambling debts.	YES	YES
>The person frequently asks for money to gamble or to pay gambling debt.	N/A	YES
The person has a pattern of spending all available funds in an episode of gambling.	YES	YES
Over time, the person increases the amount of money spent on gambling.	YES	YES
The person believes that gambling will solve their financial difficulties or bring material wealth.	YES	YES
The person does NOt want to spend money on anything but gambling.	YES	YES
The person is aware of all the ATM/money machines close to the venue.	NO	NO
Mental and physical health signs
The person does NOt look after their health as a result of their gambling activities, e.g. does NOt take medication or eat a healthy diet.	YES	YES
The person does NOt look after personal hygiene due to gambling problems.	NO	NO
The person has frequent unexplained mood swings.	NO	NO
The person has experienced negative emotions as a result of gambling, e.g. sadness, anxiety, stress, anger.	YES	YES
The person’s family has experienced negative emotions as a result of gambling, e.g. sadness, anxiety, stress, anger.	YES	YES
The person's mental health has been negatively affected as a result of gambling.	YES	YES
The mental health of the person's family has been negatively affected as a result of gambling.	YES	YES
The person experiences remorse or feels depressed after gambling.	YES	YES
The person's self-esteem is tied to their gambling wins and losses.	YES	YES
The person gambles to escape problems.	YES	YES
The person's physical health has been negatively affected as a result of gambling.	YES	YES
The physical health of the person's family has been negatively affected as a result of gambling.	NO	YES
Social signs
The person's relationships have been negatively affected as a result of gambling.	YES	YES
The person's or their family's social life has been negatively affected as a result of gambling.	YES	YES
The person's partner is threatening to leave or break up the family due to the gambling.	YES	YES
The person has conflicts with others about money.	YES	NO
The person is criticised by others for their gambling.	YES	YES
The person's reputation has suffered due to gambling.	NO	YES
The person disappears from social events where gambling is also available, in order to gamble.	YES	YES
The person is unable to be emotionally present or involved in social situations because they are pre-occupied with gambling.	YES	YES
The person isolates themselves because of gambling.	YES	YES
>The person exploits others to pay for their gambling.	N/A	YES
>The person does NOt meet their cultural obligations due to their gambling, e.g. Elders and role models neglecting to pass down traditional kNOwledge, lack of loyalty and respect to their culture.	N/A	YES
Signs evident while gambling
The person gambles every day of the week.	NO	YES
The person gambles almost every day.	YES	YES
The person gambles for three or more hours without a break of at least 15 minutes.	YES	YES
The person gambles for five or more hours without a break of at least 15 minutes.	YES	YES
The person focuses so intensely on gambling that they don't react to what is going on around them.	YES	YES
While gambling, the person avoids contact with others or communicates very little with anyone else.	NO	YES
The person often gambles on their own.	NO	NO
The person avoids taking phone calls while at a gambling venue.	NO	N/A
The person offers to show others how to win at gambling.	NO	N/A
The person bets above the minimum per spin most of the time.	NO	N/A
The person has a significant change in their gambling expenditure pattern while gambling, e.g. sudden increases in size of bets.	NO	YES
The person stays on to gamble after friends leave the venue.	YES	NO
The person stops gambling only when the venue is closing.	YES	YES
The person finds it difficult to stop gambling at closing time.	YES	NO
The person regularly starts gambling as soon as the venue is open.	YES	YES
The person asks venue staff to NOt let other people kNOw that they are there.	NO	NO
The person has friends or relatives call or arrive at the venue asking if the person is still there.	YES	YES
The person withdraws cash two or more times while at a gambling venue.	YES	NO
The person borrows money from others while at the venue.	YES	YES
The person asks for a loan or credit from the venue.	YES	NO
The person gambles with large wins.	NO	NO
The person leaves the venue to find money so that they can continue gambling.	YES	YES
The person rummages around in purse or wallet for additional money to gamble.	NO	NO
The person gambles until all the money they have with them is used up.	YES	NO
The person is shaking while gambling.	NO	NO
The person sweats a lot while gambling.	NO	NO
The person looks nervous or edgy, e.g. leg switching, bites lip continuously.	NO	NO
The person displays anger, e.g. swears to themselves, grunts, kicks or strikes gaming machine.	YES	NO
The person looks very sad or depressed after gambling.	YES	YES
The person shows significant changes in mood during a gambling session.	YES	NO
The person cries after losing a lot of money.	NO	NO
The person sits with their head in their hands after losing.	NO	NO
The person blames venues or gaming machines for losing.	YES	NO
The person swears at or complains to staff about losing.	NO	NO
The person groans repeatedly while gambling.	NO	NO
The person appears to avoid the cashier or appears evasive by only using cash machine.	NO	NO
The person gambles after having drunk a lot of alcohol.	NO	NO
The person plays the gaming machine very roughly and aggressively, e.g. with fists or slaps.	NO	NO
The person stands over other players while waiting for his or her favourite gaming machine.	NO	NO
The person becomes angry if someone takes the person's favourite gaming machine or spot in the venue.	NO	YES
After winning on gaming machines, the person plays on quickly without stopping to listen to the music or jingle.	NO	NO
The person gambles on 2 or more gaming machines at once (where this is allowed).	NO	YES
The person plays faster than most (e.g. inserts large numbers of coins into the gaming machine very rapidly, presses the buttons very rapidly so that the spin rate is very fast).	NO	NO
The person performs ritualistic or superstitious routines while gambling, e.g. compulsively rubs belly of machine or screen while playing.	NO	NO
The person rushes from one gaming machine or gaming table to aNOther.	NO	NO
The person is particular about reserving their machine while they take a break.	NO	NO
Signs evident at work
The person gambles during work time.	YES	YES
The person repeatedly violates company gambling policy.	YES	NO
The person is away from work for unexplained periods of time.	NO	NO
The person's ability to work or study has been negatively affected as a result of gambling.	YES	YES
The person reads newspaper and sports literature related to gambling at work.	NO	N/A
The person's use of company money seems suspicious or inappropriate.	NO	NO
The person plans holidays around gambling.	NO	NO
The person receives visits or phone calls from debt collectors while at work.	NO	NO
The person asks for advances on their pay.	NO	NO
The person borrows money from co-workers.	NO	NO
The person argues with co-workers over money owed.	NO	NO
The person steals items from their company to resell.	YES	NO
The person sells items at work (either personal or stolen items).	NO	NO
The person arranges to have personal financial statements sent to work rather than home.	NO	NO
The person takes sick days as soon as they are available.	NO	N/A
The person has a role in financial management and takes their annual leave in isolated days rather than in blocks of time, so that others do NOt take over their responsibilities while they are away.	NO	N/A
The person offers to collect money and place bets for others.	NO	N/A
The person runs workplace gambling activities, sports pools, tipping competitions or sweeps.	NO	N/A
The person organises workplace social events that revolve around gambling.	NO	N/A
Section 2: Awareness of gambling, gambling problems and treatment
The first aider should be aware that gambling problems are more common in Aboriginal people than in the general population.	N/A	NO
The first aider should kNOw that gambling problems are more common in rural Aboriginal people than in urban/NOn-rural Aboriginal people.	N/A	NO
The first aider should be aware of the risk factors for problem gambling.	YES	YES
The first aider should be aware of the specific risk factors for problem gambling in Aboriginal people	N/A	YES
The first aider should try to learn more about gambling problems, e.g. ring a gambling help line, talking with others, reading information.	N/A	YES
The first aider should learn all they can about gambling problems by attending a support group.	NO	N/A
The first aider should learn all they can about gambling problems by reading about them.	NO	NO
The first aider should kNOw about the common motivations for gambling, e.g. to win money, or because it is fun, exciting or social.	YES	YES
The first aider should kNOw about the common motivations for gambling in people with gambling problems, e.g. chasing losses, escaping negative emotions, building self-esteem.	YES	YES
The first aider should kNOw that while the motivations for gambling may be the same for Aboriginal and NOn-Aboriginal people, the motivation to gamble may be stronger in Aboriginal people due to the specific pressures some Aboriginal people encounter, e.g. need to get out of house due to overcrowding or other pressures at home, social and ecoNOmic disadvantage, welfare dependence.	N/A	YES
The first aider should be aware of the positive effects of gambling in Aboriginal communities, e.g. sharing common interests, building or maintaining social networks, reducing social isolation.	N/A	NO
The first aider should be aware that the social benefits of gambling are declining with the increase in use of commercial gambling, e.g. poker machines. (Rerate)	N/A	NO
The first aider should be aware that the person may see gambling as the only way to make up for losses.	YES	YES
The first aider should kNOw that the person may feel the need to gamble with increasing amounts of money as a way to achieve desired feelings of excitement.	YES	NO
The first aider should be aware of the various functions of card games for Aboriginal communities, e.g. to relieve boredom, accumulating large sums of money, redistributing money within the community.	N/A	YES
The first aider should kNOw that some types of gambling can cause more problems than others (e.g. gaming machines), however any form of gambling can become a problem.	YES	YES
The first aider should kNOw that gambling problems are mental health problems.	YES	NO
The first aider should kNOw that a gambling problem is an illness that canNOt be cured, but that the person can learn to abstain.	NO	N/A
The first aider should be aware that people with gambling problems are likely to have other mental health problems, e.g. depression, anxiety, alcohol or other drug use problems.	YES	YES
The first aider should be aware that there is an increased risk of violence in families affected by gambling problems.	YES	YES
The first aider should be aware that a person with gambling problems may NOt see them as a problem, even though it may be obvious to those around them.	YES	YES
The first aider should be aware that a person with gambling problems may NOt see them as a problem, until they experience a crisis that they canNOt solve themselves.	YES	YES
The first aider should be aware that the person may go through cycles of awareness and denial that their gambling is a problem.	YES	YES
The first aider should be aware that the Aboriginal person may transition in and out of gambling problems over time.	N/A	YES
The first aider should kNOw that the person’s family member or partner may NOt be aware or able to admit that the person has gambling problems.	YES	YES
The first aider should understand that it is important to help a person with gambling problems because of the possible significant consequences, e.g. relationship breakdown, criminal sanctions, loss of employment, suicide, poor physical and mental health.	YES	YES
The first aider should kNOw that gambling problems can be successfully treated.	YES	YES
The first aider should kNOw that the goals of treatment could be either abstinence from gambling or restricting gambling activities.	YES	NO
The first aider should NOt assume that a gambling problem is a phase the person is likely to pass through.	YES	NO
The first aider should be aware that recovery from gambling problems is a slow process.	YES	YES
The first aider should kNOw that support from family and friends can assist the person's recovery.	YES	YES
The first aider should encourage the person to seek treatment with their partner or a family member.	NO	NO
The first aider should kNOw the Stages of Change Model and its implications for helping the person.	NO	NO
The first aider should be aware that the person may have tried and failed repeatedly to control, cut back or stop gambling.	YES	YES
The first aider should be familiar with the effective treatments available for gambling problems.	YES	YES
The first aider should be aware that it is NOt necessary for the person's recovery that they tell all their family and friends about their gambling problems.	NO	NO
The first aider should be aware that the person may NOt want to change their gambling behaviours.	YES	YES
The first aider should be aware that the person can only be helped if they are ready to change their gambling behaviours.	NO	YES
The first aider should tell the person that they can only be helped if they are ready to change their gambling behaviours.	NO	N/A
If the person does NOt want to change their gambling behaviours, the first aider should ask the person if gambling and its consequences are getting in the way of them living the life they want to live.	NO	NO
The first aider should tell the person that they will be available to help the person when they are ready to change their gambling behaviours.	YES	NO
The first aider should tell the person that they are unlikely to win back their losses by gambling.	NO	N/A
The first aider should be aware that they are NOt personally responsible for 'fixing' the person's gambling problems.	YES	YES
The first aider should still try to assist the person, even if they do NOt want to change their gambling.	N/A	NO
The first aider should be aware of resources to help the person with their gambling problems.	YES	YES
The first aider should be aware of available local Aboriginal specific services, e.g. Aboriginal gambling liaison person, Aboriginal gambling services, healing programs.	N/A	YES
The first aider should inform the person about available sources of help.	YES	YES
The first aider should provide information about self-help resources and support groups.	YES	YES
The first aider should be aware that the person may need to access various services, including medical help, gambling counselling, legal services, mental health services, financial counselling, vocational rehabilitation or social assistance.	YES	YES
The first aider should be aware of resources that can help the person to manage their financial difficulties.	YES	YES
The first aider should encourage the person to seek the type of help that is most appropriate for them.	YES	YES
The first aider should work together with the person to identify the most appropriate supports for the person.	YES	YES
If the person is from a culturally or linguistically diverse background, the first aider should suggest culturally appropriate services, where available.	YES	N/A
The first aider should be aware of any local mechanisms for excluding people with gambling problems from venues.	YES	NO
If the first aider gives the person details about gambling help services, they should call the person to follow-up and check if they contacted the service.	NO	NO
Section 3: Good communication skills
The first aider should be prepared for the full range of responses they may encounter when talking with the person about their gambling problems, e.g. relief, anger.	YES	YES
The first aider should prepare for approaching the person about their gambling problems by speaking in advance to a professional who is kNOwledgeable about gambling problems.	NO	NO
The first aider should practice what they want to say beforehand, e.g. writing it out or practicing with aNOther person.	NO	N/A
The first aider should consider writing down their concerns and presenting these to the person.	NO	N/A
The first aider should prepare by having information about available help for gambling problems.	YES	NO
The first aider should choose an appropriate place to talk, e.g. private, away from distractions and interruptions.	YES	YES
The first aider should choose a time when there is eNOugh time to talk.	YES	NO
The first aider should pick a time when both the first aider and the person are feeling well, rather than tired or upset.	NO	NO
The first aider should kNOw that it may be difficult to find an ideal time to talk with the person, therefore they should just talk with the person rather than wait for the 'perfect' timing.	NO	NO
The first aider should look for opportunities to talk to the person about their gambling in everyday interactions.	NO	N/A
The first aider should kNOw that sometimes the best time to talk to the person is when they are in crisis following a gambling occasion.	NO	NO
The first aider should NOt approach the person alone if there is a possibility that the person may become violent.	YES	NO
The first aider should plan for how they will approach the Aboriginal person and gently introduce their concerns about the person's gambling.	N/A	YES
The first aider should have a yarn with the person, before talking about their concerns about the person's gambling.	N/A	YES
The first aider should try to find some common ground for discussion, then gradually build up towards talking about the person's gambling.	N/A	YES
In order to get the Aboriginal person to open up, the first aider should encourage them to yarn about other members of the community who have experienced gambling problems.	N/A	NO
The first aider should kNOw that it may be a long-term investment to support an Aboriginal person with gambling problems, particularly if the first aider is NOt Aboriginal.	N/A	YES
If the person does NOt show up for an arranged meeting, the first aider should NOt take this personally, but rather schedule aNOther time.	YES	YES
If the first aider kNOws someone who has recovered from a gambling problem, they should enlist this person's help when they make the initial approach about their concerns.	NO	N/A
When approaching the person to discuss their gambling problems, the first aider should:
>Try to talk about the gambling problems in a calm and rational manner.	YES	YES
>State some positive things about the person and their relationship with the first aider.	YES	YES
>Use 'I' statements rather than 'you' statements, e.g. "I feel worried when I don’t kNOw when you are coming home or how much money you will have spent," rather than "You upset me when you are late and have spent all our money."	YES	YES
>Talk about what they have NOticed, e.g. that the person spends a lot of time at gambling venues.	YES	NO
>Focus on specific concerns about the person's behaviour and its impact.	YES	YES
>Focus on the impact of the person's gambling behaviour rather than on the person themselves as the problem.	YES	YES
>Focus on what the person is going to do about their gambling problems.	NO	NO
>Ask the person for their perspective and allow them to tell their story.	YES	YES
>Validate the person's experience and feelings, e.g. "I understand that gambling is important to you."	YES	NO
>Ask the Aboriginal person if they would like to have family or friends present during their conversations.	N/A	YES
>As far as possible, let the Aboriginal person set the pace and style of the interaction.	N/A	YES
>Reassure the Aboriginal person that they care and want to help.	N/A	YES
The first aider should avoid:
>Lecturing the person about their gambling problems.	YES	YES
>Interrogating the person about their gambling activities.	YES	YES
>Trying to control the person by threatening, bribing, crying, or nagging.	YES	YES
>Arguing with the person.	YES	YES
>Verbally or physically attacking the person.	YES	YES
The first aider should be aware the person may make promises that they are unable to keep.	YES	YES
The first aider should be aware that the person may use denial, minimisation, rationalisation or blaming when approached by the first aider about their gambling problems.	YES	YES
The first aider should be aware that the person may lie about their gambling problems.	YES	YES
Rather than telling the person what to do, the first aider should make suggestions, e.g. "Would you be comfortable seeing a gambling counsellor" rather than "You should go see a gambling counsellor".	YES	YES
The first aider should encourage the person to talk to others who have experienced gambling problems, as they may relate better.	NO	NO
The first aider should be aware that a person with gambling problems may feel ashamed or embarrassed.	YES	YES
The first aider should be aware the person may NOt want to talk to them about their gambling problems because of feelings of shame.	YES	YES
The first aider should explain to the person that they will try NOt to be judgmental and ask the person to tell them if they are.	YES	NO
When talking to the person about their gambling problems, the first aider should use empathy and compassion.	YES	YES
The first aider should listen to the person without passing judgement.	YES	YES
If the first aider has NOt experienced gambling problems themselves, they should tell the person that although they do NOt understand what the person is going through, they are available to help them if the person would like.	NO	NO
The first aider should give the person eNOugh time to tell their story because this will help the person to open up and trust the first aider.	YES	YES
If the first aider thinks that their ability to help the person is impeded by any negative attitudes towards the person's gambling or gambling in general, they should suggest the person talks with someone else.	YES	YES
The first aider should share relevant personal experiences with the person.	NO	N/A
The first aider should avoid trying to convince the person to quit gambling.	NO	NO
The first aider should keep private any discussions with the person.	NO	NO
The first aider should keep private any discussions with the person, unless you are concerned about their safety or the safety of others.	YES	YES
If the person denies they have a problem, the first aider should consider gathering evidence to back up their concerns for a future conversation.	NO	N/A
The first aider should avoid letting the person engage in long explanations or excuses for their gambling behaviour, but instead focus on potential solutions.	NO	N/A
If the person denies they have a problem, the first aider should consider enlisting the help of aNOther person to back up what they are saying.	NO	N/A
If the person continues to deny or rationalise the problems, the first aider should end the discussion and try again at aNOther time.	NO	NO
If the person does NOt want to talk to the first aider about their gambling problems, the first aider should tell them about services that are available to help them.	YES	YES
If the person doesn't want to talk about the gambling problems right NOw, the first aider should let the person kNOw that they are available to talk when the person is ready.	YES	YES
If the person does NOt want to talk to the first aider about their gambling problems, the first aider should consider enlisting someone who has a good relationship with the person to talk with them.	NO	NO
If the person tries to change the subject, the first aider should keep the conversation focused on the gambling problems.	NO	NO
If the person denies or rationalises their gambling problems, the first aider should be prepared to offer evidence of the problem, e.g. credit card or bank statements.	NO	N/A
If the conversation ends without a resolution, the first aider should try to get agreement from the person on aNOther time to continue the discussion.	NO	NO
If the conversation becomes unproductive or aggressive, the first aider should end the discussion and try again at aNOther time.	YES	NO
If the first aider finds it difficult to approach the person about their gambling problems, they should consider aNOnymously sending them information about gambling problems.	NO	N/A
Section 4: First aid actions
Encouraging help seeking
The first aider should talk with the person as soon as they suspect the person has gambling problems, as early intervention may reduce the negative impact.	NO	NO
The first aider should tell the person that it is possible to recover from gambling problems.	YES	YES
The first aider should encourage the person to seek professional help for their gambling problems.	YES	YES
The first aider can encourage help-seeking by pointing out that:
>Many people with gambling problems have benefited from professional help.	YES	YES
>Many people with gambling problems have benefited from support groups.	YES	YES
>Many people with gambling problems have benefited from self-help strategies.	YES	YES
>Seeking help is NOt a sign of weakness.	YES	YES
>Seeking help is a sensible thing to do when experiencing a problem, like seeing a doctor for a health problem.	YES	YES
>The sooner the problem is addressed the easier it is to overcome.	YES	NO
>Any professional help will be confidential.	YES	YES
The first aider should help the person take responsibility for their gambling problems by allowing the person to experience the consequences of their gambling, e.g. dealing with debt, experiencing problems with relationships.	NO	N/A
The first aider should work with the person to agree on acceptable behaviours, e.g. talking to a professional, staying within agreed spending limits.	YES	NO
The first aider should be aware of the specific barriers to help-seeking that Aboriginal people experience, e.g. lack of kNOwledge about and confidence in gambling help services, lack of culturally appropriate help services.	N/A	YES
The first aider should be aware that the Aboriginal person may NOt be comfortable using Aboriginal-controlled health or gambling services because of concerns about confidentiality and shame.	N/A	YES
The first aider should be aware that an Aboriginal person may be reluctant to seek help from a NOn-Aboriginal gambling service.	N/A	YES
If there are NO culturally competent gambling help services available, the first aider should work with the person to identify supportive family and community members who they can talk to about their gambling problems.	N/A	YES
If there are NO culturally competent gambling help services available, the first aider should work with the person to identify existing services in the community where they can access support, e.g. early childhood centres, women's centres, etc.	N/A	YES
If the Aboriginal person is reluctant to seek help, the first aider should ask if they want to go to gambling help services with their partner, a family member or aNOther support person.	N/A	YES
The first aider should be aware that Aboriginal people with gambling problems may be more likely to seek assistance for financial problems than for their gambling problems.	N/A	YES
If the person is reluctant to seek help, the first aider should tell the person that most people react in a supportive way when gambling problems are disclosed.	NO	NO
If the Aboriginal person is reluctant to seek help, the first aider should suggest they see a financial counsellor.	N/A	NO
If the first aider pays the person’s debts or expenses, they should insist that the person gets professional help.	NO	N/A
If the first aider pays the person's debts or expenses, they should make arrangements for the person to pay back the loan, even if it is a small amount each week.	NO	NO
The first aider should put any agreement about behaviour change in writing and ask the person to sign the document.	NO	N/A
The first aider should offer to make an appointment for the person with a gambling help or other service.	N/A	NO
If the person asks, the first aider should go with the person to an appointment for professional help.	NO	NO
If the person asks, the first aider should go with the person to an appointment for professional help, but should NOt be present during the consultation.	NO	NO
The first aider should be clear about what they are willing to help the person with and what behaviours they will tolerate, although these boundaries can be revisited over time.	YES	NO
The first aider should NOt attempt to force the person to seek professional help or attend a support group.	YES	YES
Supporting change
The first aider should encourage the person to use self-help strategies.	NO	NO
The first aider should encourage the person to attend a support group.	NO	N/A
The first aider should kNOw about the common false beliefs that can lead to gambling problems, e.g. belief that they can beat the system or superstitions about luck.	YES	NO
The first aider should tell the person about the common false beliefs that can lead to gambling problems, e.g. belief that they can beat the system or superstitions about luck.	NO	NO
The first aider should encourage the person to learn about the strategies that gambling providers use to keep people gambling and maximise profits, e.g. gaming machines are designed to keep people playing and spending money.	YES	NO
The first aider should discourage people, such as family and friends from taking responsibility for the consequences of the gambling problems.	NO	NO
The first aider should encourage the person to avoid going to gambling venues even if they are NOt going to gamble (e.g. going to a pub for a meal where gambling is available).	YES	NO
The first aider should ask the person if there are any problems that have led them to increasing their gambling behaviours.	NO	YES
The first aider should NOt:
>Give the person money.	YES	YES
>Give the person money, except to avoid severe consequences, e.g. legal sanctions.	NO	NO
>Pay the person's debt.	NO	YES
>Pay the person's debt, except to avoid severe consequences, e.g. legal sanctions.	NO	NO
>Cover the person's basic living expenses.	NO	NO
>Cover the person's basic living expenses, except to avoid severe consequences, e.g. homelessness.	NO	N/A
>Deny the person's basic needs, e.g. food or shelter.	NO	NO
>Take responsibility away from the person for managing their financial problems.	NO	YES
>Cover for the person's behaviours.	YES	YES
>Lie to cover for the person's behaviours.	YES	YES
>Deny to themselves or others that the person has a problem.	YES	NO
>Expect the person to be rational about their gambling.	YES	NO
>Expect the person to immediately control their gambling.	YES	YES
>Accept blame for the person's gambling problems.	YES	YES
>Justify the person's gambling, to themselves or others.	YES	NO
>Minimise the person's gambling problems in order to avoid conflict.	YES	NO
>Go gambling with the person.	YES	YES
>Drop off or pick up the person from gambling activities.	YES	YES
>Tell the person to just stop gambling.	YES	YES
>Use shame or guilt to force the person into change.	YES	YES
>NOt suggest alternatives to gambling that may become addictive or a problem behaviour, e.g. drinking alcohol.	N/A	YES
If the person does NOt want to change
If the person does NOt want to change their gambling behaviours, the first aider should sensitively ask the person if gambling and its consequences are getting in the way of them living the life they want to live.	YES	YES
If the person is unwilling to seek professional help, the first aider should set limits around what behaviours they are willing and unwilling to accept from the person.	NO	NO
The first aider should NOt sever the relationship or distance themselves from the person.	NO	NO
If the person does NOt follow through with the recommendations to get treatment and asks for financial or practical help in the future, the first aider should refuse unless the person agrees to treatment.	NO	N/A
The first aider should NOt use ultimatums.	NO	YES
The first aider should NOt threaten consequences for the person's gambling behaviour that they are NOt prepared to carry out.	NO	NO
Reducing the negative impact
If the person decides to continue gambling, the first aider should encourage them to reduce the negative impact of gambling by:
>Limiting time spent on gambling.	YES	YES
>Limiting money spent on gambling.	YES	NO
>Only gambling with money that the person can afford to lose.	YES	NO
>Restricting their gambling to activities where the person has greater control over their behaviour.	YES	NO
>Balancing time spent on gambling with other activities.)	YES	YES
>Keeping a record of gambling wins and losses.	NO	NO
>Eating before gambling.	NO	NO
>Stopping gambling after a win.	NO	NO
>Taking regular breaks while gambling.	YES	YES
>Gambling with someone who limits their gambling.	NO	NO
>Leaving bank cards or credit cards at home.	YES	YES
>Gambling only when all debts are paid off.	NO	NO
If the person decides to continue gambling, the first aider should encourage them to reduce the negative impact of gambling by NOt:
>Gambling to earn money or pay debts.	YES	NO
>Trying to win back gambling losses.	YES	NO
>Using borrowed money to gamble.	YES	NO
>Using personal investments or savings to gamble.	YES	NO
>Taking cash or bank cards to access extra money while gambling.	YES	YES
>Gambling when their judgment is impaired by alcohol or other drugs.	YES	YES
>Gambling to escape from problems or feelings.	YES	YES
>Gambling when angry or upset.	YES	YES
If the person decides to continue gambling, the first aider should encourage them to reduce the negative impact of gambling by keeping a photo or other reminder of something they value, but that they are at risk of losing due to gambling (e.g. family, house), in their wallet.	NO	N/A
If the person decides to continue gambling, the first aider should discourage them from gambling with friends or family who have gambling problems.	NO	NO
If the person decides to continue gambling, the first aider should discourage them from gambling alone.	NO	YES
Assisting the person who wants to change
If the person decides to seek professional help, the first aider should offer to support the person during this, e.g. talk with the person about issues, skills and exercises that come out of therapy.	NO	NO
If the person decides to use self-help strategies, the first aider should offer to support the person during this.	YES	YES
If the Aboriginal person asks for the first aider's assistance to change their gambling, the first aider should offer:
> To approach an appropriate service to ask them to organise a gambling 'healing circle'.	N/A	NO
> To approach an appropriate service to ask them to organise a gambling 'yarning circle'.	N/A	NO
> To approach an appropriate service to organise a gambling forum.	N/A	NO
> To have one-one conversations about their gambling with the first aider.	N/A	NO
>To give them information about available services in the community.	N/A	YES
The first aider should help the person list the advantages and disadvantages of gambling.	NO	NO
The first aider should encourage the person to write down, on a daily basis, the negative consequences of gambling.	NO	NO
The first aider should encourage the person to write down, on a daily basis, the positive consequences of NOt gambling.	NO	NO
The first aider should help the person make a list of strategies that can help them change their gambling behaviours.	YES	NO
The first aider should discuss with the Aboriginal person strategies that can help them change their gambling behaviours.	N/A	NO
The first aider should offer to assist the Aboriginal person to list the strategies that can help them change their gambling behaviours.	N/A	YES
The first aider should talk over any suggested strategies with the Aboriginal person to help them determine if this will work for them.	N/A	YES
The first aider should encourage the Aboriginal person to think about the negative consequences of gambling, on a daily basis.	N/A	NO
The first aider should encourage the Aboriginal person <strong>to think about</strong> the positive consequences of <strong>NOt</strong> gambling, on a daily basis.	N/A	NO
The first aider should ask the Aboriginal person to tell a story about a positive day without gambling.	N/A	YES
If the person is attempting to change their gambling behaviours, the first aider should focus on the future, rather than past mistakes.	YES	NO
Rather than focusing on problems when talking to the person, the first aider should ask about stories about family and gambling.	N/A	NO
If the person is attempting to change their gambling behaviours, the first aider should NOte any positive behavioural changes and congratulate the person on these.	YES	YES
If the person sets a budget and asks for help sticking to it, the first aider should support them in this.	YES	NO
The first aider should be aware that the person who has stopped or reduced their gambling may experience a gap in their life that gambling used to fill, e.g. reduction in social activities.	YES	YES
The first aider should suggest activities that they can do with the person that do NOt involve gambling, e.g. going to the movies or to a restaurant, reconnecting with family and friends.	YES	YES
If the person is experiencing anxiety, anger, stress, depression or boredom, the first aider should provide social support, as these may be triggers for worsening of gambling problems.	YES	NO
The first aider should discuss with the person possible strategies for handling gambling urges and encourage the person to use them.	NO	NO
If asked by the person, the first aider should discuss with them possible strategies for handling gambling urges and encourage the person to use them.	YES	YES
If the person gambles online, the first aider should encourage them to use software programs that block certain sites, restrict access time or that monitor and report all activity from a computer.	YES	NO
The first aider should encourage the person to do the following:
<Accept that they will NOt win back past gambling losses.	YES	NO
<Reduce the amount of time and money spent on gambling.	YES	YES
>Seek support from family, friends or others to help them change their gambling behaviour.	YES	YES
>Avoid spending time with people who are associated with gambling activities.	YES	NO
>Refrain from all forms of gambling.	NO	N/A
>Tell those close to them about every aspect of their gambling problem including all of their debts.	NO	N/A
>Regularly read a self-help book or website about changing their gambling behaviour.	NO	N/A
>Share their successes in gambling lapses with supportive people.	N/A	YES
>Share their successes in reducing their gambling reduction with supportive people.	N/A	YES
Supporting the person through relapse
The first aider should explain to the person that gambling problems took time to develop, so it may take them some time, and more than one attempt, to change their gambling behaviours.	YES	YES
The first aider should be aware that although relapse is a problem, a relapse does NOt indicate that the person canNOt recover.	YES	YES
If the person has a relapse, the first aider should tell them that this is NOt a sign of long-term failure of recovery.	YES	YES
The first aider should continue to offer support, even if the person has a relapse.	YES	YES
Financial Strategies
The first aider should work with the person to address financial problems.	NO	N/A
In order to limit access to money for gambling, the first aider should ask the person to consider the following:
>Allowing someone else to manage their finances, e.g. partner or other family member.	YES	NO
>Setting up accounts and loans so that they require a second signature.	YES	NO
>Having a trusted relative or close friend take temporary control of the person's access to funds.	YES	NO
>Arranging that they have access to a limited amount of money each day that covers daily expenses, e.g. lunch, parking, coffee.	YES	NO
>Receiving an allowance from a family member so that the majority of the money can be used for household expenses.	NO	NO
>Paying all critical household expenses before paying off gambling debts.	NO	YES
>Voluntarily using a basics card which canNOt be used for gambling or cash withdrawals.	N/A	NO
The first aider should kNOw that some of the general strategies for limiting access to money may NOt work for an Aboriginal person, e.g. leaving money at home may be a problem in shared households because others may take the money.	N/A	YES
The first aider should encourage the person to be transparent about finances with their partner or family, e.g. mutual access to bank and credit card records.	YES	NO
The first aider should kNOw that if they choose to lend the person money, it is unlikely to be repaid.	YES	NO
If the person asks for money to help cover bills or debts, the first aider should refer them to a relief agency or financial counselling service, rather than giving them money.	YES	YES
If the Aboriginal person asks for money to help cover bills or debts, the first aider should consider giving them food instead, especially if children are affected.	N/A	NO
The first aider should be aware that the person may experience a sense of relief if someone else takes control of their finances.	NO	NO
If the first aider gives the person cash for a specific purpose, they should ask the person to provide a store receipt and return any change.	NO	NO
Interventions
The first aider should arrange a family meeting with the person to discuss the best way to resolve the gambling problems and to encourage help-seeking.	NO	N/A
The first aider should NOt organise an intervention.	NO	NO
The first aider should consider organising an intervention to help encourage the person to get professional help for their gambling problems.	NO	NO
The first aider should only consider organising an intervention as a last resort.	NO	N/A
If the first aider decides to arrange an intervention, they should organise the intervention in a way that the person feels supported and cared for rather than punished or shamed.	YES	NO
If the first aider decides to arrange an intervention, they should consider engaging the help of a professional when organising an intervention.	NO	NO
If the first aider decides to arrange an intervention, they should Include friends and family who they kNOw will be able to support the person in their recovery.	NO	NO
If the first aider decides to arrange an intervention, they should:
>Select a location for the intervention that is NOt too familiar or comfortable for the person.	NO	N/A
>Organise the intervention in such a way that it is a surprise for the person.	NO	NO
>Plan the goals and content of the intervention.	NO	NO
>Practice the intervention with someone who is trained in conducting interventions (if available).	NO	NO
>Describe each unacceptable behaviour.	NO	N/A
>Be specific about the time and place of each behaviour.	NO	N/A
>Describe the feelings each incident aroused in the first aider.	NO	N/A
>Only list the behaviours that the first aider has observed, NOt what they have been told.	NO	NO
Concerns for safety
The first aider should be aware that suicidal thoughts and behaviours are more common in people with gambling problems.	YES	YES
The first aider should be aware that the person may see suicide as a way to avoid difficult confrontations with loved ones or creditors.	YES	YES
The first aider should be aware that the person may see suicide as a viable solution to financial problems due to life insurance payouts.	YES	NO
The first aider should be aware of the Mental Health First Aid Guidelines for how to help someone with suicidal thoughts or behaviours.	YES	YES
If the first aider is afraid that the person may harm themselves or someone else, the first aider should seek professional support before taking action to deal with the person's gambling problems.	YES	YES
The first aider should act to protect any children who are being neglected as a result of the person's gambling.	YES	YES
The first aider should act to protect family members who may be at risk due to the person's gambling activities.	NO	NO
If the person is involved with loan sharks, the first aider should consider consulting the police.	NO	N/A
If the person is involved with loan sharks, the first aider should encourage the person to consult the police.	NO	N/A
If the person is involved in illegal activities related to their gambling, the first aider should:
>Encourage the person to confess to the police.	NO	N/A
>Consult the police.	NO	N/A
If the person is involved in illegal activities related to their gambling, the first aider should encourage the person to stop these activities.	YES	YES
If the person is involved in illegal activities related to their gambling, the first aider should encourage the person to seek legal help.	NO	NO
The first aider should encourage the person to contact anyone who has been harmed by any illegal activity due to the person's gambling activities, admit what they have done and face any consequences.	NO	N/A
The first aider should encourage the person to apologise to anyone who has been harmed by their gambling activities.	NO	N/A
The first aider should be aware that supporting a person with a gambling problem can be difficult and should kNOw how to access support for themselves.	YES	YES
